# Supplementary material for: Deployment of personnel to military operations: impact on mental health and social functioning
Source: Campbell Syst Rev. 2018 Jun 1;14(1):1–127. doi: 10.4073/csr.2018.6 (PMC8427986; doi:10.4073/csr.2018.6)
Supplement: Supplementary file 4 — Supplementary material [file CL2-14--s002.xlsx]

## Sheet: Effect sizes and instruments
Author	Year	Main analysis _Sensitivity analysis (score 5)	ID_ref	Absolute_Relative	Treatment	Control	Sub group	Outcome	Time	lnOR	SE	Instrument	Case	Notes
Shen, Y. C., Arkes, J., Kwan, B. W., Tan, L. Y., & Williams, T. V.	2009	M	38	A	Deployed to Afghanistan or Iraq	Non-deployed	Army; OIF; OEF	PTSD	Other	1.37624	0.12	TRICARE	diagnosis	Random sample of all active duty enlisted personnel serving between 2001-2006.
			38	A	Deployed to Afghanistan or Iraq	Non-deployed	Marine; OIF; OEF	PTSD	Other	1.51951	0.32	TRICARE	diagnosis
			38	A	Deployed to Afghanistan or Iraq	Non-deployed	Navy; OIF; OEF	PTSD	Other	2.20387	1.1	TRICARE	diagnosis
			38	A	Deployed to Afghanistan or Iraq	Non-deployed	Air Force; OIF; OEF	PTSD	Other	0.223144	0.02	TRICARE	diagnosis
			38	A	Deployed to other countries under OEF or OIF	Non-deployed	Army; OIF; OEF	PTSD	Other	1.37877	0.11	TRICARE	diagnosis
			38	A	Deployed to other countries under OEF or OIF	Non-deployed	Marine; OIF; OEF	PTSD	Other	1.25562	0.21	TRICARE	diagnosis
			38	A	Deployed to other countries under OEF or OIF	Non-deployed	Navy; OIF; OEF	PTSD	Other	-0.616186	0.04	TRICARE	diagnosis
			38	A	Deployed to other countries under OEF or OIF	Non-deployed	Air Force; OIF; OEF	PTSD	Other	-1.02165	0.02	TRICARE	diagnosis
Vasterling, J. J., Proctor, S. P., Amoroso, P., Kane, R., Heeren, T., & White, R. F.	2006	M	901	A	Deployed to OIF	Non-deployed	Active duty; OIF	Depression	Short	-0.0163777	0.114202	POMS(sex-based T score)	raw score	Neurocognition Deployment Health Study
			901	A	Deployed to OIF	Non-deployed	Active duty; OIF	Depression	Short	0.0520565	0.114207	CES-D	raw score
			901	A	Deployed to OIF	Non-deployed	Active duty; OIF	PTSD	Short	0.390491	0.114548	PCL	raw score
Hotopf, M., Hull, L., Fear, N. T., Browne, T., Horn, O., Iversen, A. et al.	2006	M	927	A	Deployed to Iraq	Non deployed era	OIF	Alcohol	Other	0.0953102	0.0532911	AUDIT	top 25% (10 for males, 13 for females)	British Iraq War Study
			927	A	Deployed to Iraq	Non deployed era	OIF	CMD	Other	0.0295588	0.0569244	GHQ-12	4
			927	A	Deployed to Iraq	Non deployed era	OIF	PTSD	Other	0.182322	0.11652	PCL-C	50
			927	R	Deployed to Iraq with CE	Deployed to Iraq with no CE	OIF Regulars	PTSD	Other	0.398776	0.180442	PCL-C	50
			927	R	Deployed to Iraq with CE	Deployed to Iraq with no CE	OIF Regulars	CMD	Other	0.0392207	0.0953996	GHQ-12	4
			927	R	Deployed to Iraq with CE	Deployed to Iraq with no CE	OIF Regulars	Alcohol	Other	0.173953	0.0851121	AUDIT	16
Ikin, J. F., Sim, M. R., Creamer, M. C., Forbes, A. B., McKenzie, D. P., Kelsall, H. L. et al.	2004	M	1159	A	Deployed to Gulf war	Era	Gulf	Alcohol	Long	0.587787	0.238344	CIDI	DSM-IV; clinician	Entire group of Australian Gulf veterans, served in the region during August 2, 1990, through September 4, 1991
			1159	A	Deployed to Gulf war	Era	Gulf	CMD	Long	0.530628	0.103435	CIDI	DSM-IV; clinician
			1159	A	Deployed to Gulf war	Era	Gulf	Depression	Long	0.530628	0.165966	CIDI	DSM-IV; clinician
			1159	A	Deployed to Gulf war	Era	Gulf	Drug	Long	-0.223144	0.540884	CIDI	DSM-IV; clinician
			1159	A	Deployed to Gulf war	Era	Gulf	PTSD	Long	1.41099	0.280258	CIDI	DSM-IV; clinician
			1159	A	Deployed to Gulf war	Era	Gulf	Substance	Long	0.470004	0.209434	CIDI	DSM-IV; clinician
			1159	R	Deployed to Gulf war	Deployed elsewhere	Gulf	Substance	Long	0.470004	0.315501	CIDI	DSM-IV; clinician
			1159	R	Deployed to Gulf war	Deployed elsewhere	Gulf	PTSD	Long	0.788457	0.364986	CIDI	DSM-IV; clinician
			1159	R	Deployed to Gulf war	Deployed elsewhere	Gulf	CMD	Long	0.34	0.18	CIDI	DSM-IV; clinician
Simmons, R., Maconochie, N., & Doyle, P.	2004	M	1162	A	Deployed to Gulf war	Non-deployed	Gulf	Depression	Long	1.28093	0.07747	Questionaire	NR	Gulf War cohort (GWV)
			1162	A	Deployed to Gulf war	Non-deployed	Gulf	PTSD	Long	0.875469	0.138677	Questionaire	NR
Hotopf, M., David, A., Hull, L., Ismail, K., Unwin, C., & Wessely, S.	2003	M	1267	A	Deployed to Gulf war and Bosnia	Non-deployed era	Gulf; Bosnia; Peacekeeping	Alcohol	Other	0.262364	0.135364	Questionaire consumption units	21	British Gulf War Study
			1267	A	Deployed to Gulf war and Bosnia	Non-deployed era	Gulf; Bosnia; Peacekeeping	CMD	Other	0.470004	0.109894	GHQ-12	NR
David, A. S., Farrin, L., Hull, L., Unwin, C., Wessely, S., & Wykes, T.	2002	S	1320	R	Deployment, Gulf	Deployment, Bosnia	Gulf	Depression	long	1.13	0.62	BDI	9	British Gulf War Study
Unwin, C., Hotopf, M., Hull, L., Ismail, K., David, A., & Wessely, S.	2002	M	1363	A	Deployed to Gulf war	Non-deployed era	Female; Gulf	CMD	Long	1.02962	0.253936	GHQ-12	2/3	British Gulf War Study
			1363	A	Deployed to Gulf war	Non-deployed era	Female; Gulf	PTSD	Long	3.36038	1.0479	Adapted Mississippi scale	1 of 4: intrusive thoughts, avoidance, arousal and irritability + at least 2: sleep, fatigue, alcohol intolerance, forgetfulness, poor concentration, loss of sexual interest, and decrease in appetite
Baggaley, M. R., Piper, M. E., Cumming, P., & Murphy, G.	1999	S	1619	A	Deployed to Yugoslavia, peacekeeping	Non-deployed	Yugoslavia; Peacekeeping	CMD	Long	-0.134709	0.250854	GHQ-28	5
			1619	A	Deployed to Yugoslavia, peacekeeping	Non-deployed	Yugoslavia; Peacekeeping	PTSD	Long	0.662229	0.322372	Impact of Events Scale (IES)	35
Ishoy, T., Suadicani, P., Guldager, B., Appleyard, M., Hein, H. O., & Gyntelberg, F.	1999	M	1650	A	Deployed to Gulf war	Non-deployed	Gulf	Alcohol	Other	-0.112451	0.125597	Questionaire consumption units	raw score	Danish Gulf War Study (Operation Desert Peace)
			1650	A	Deployed to Gulf war	Non-deployed	Gulf	Depression	Other	0.922513	0.234073	Questionaire including homemade test	NR
Al-Turkait, F. A. & Ohaeri, J. U.	2008	S	2077	A	Gulf War: In battle	Gulf War: Active in army	Gulf	Depression	long	-0.642218	0.33325	Hopkins Symptom Checklist - Depression subscale	NR
			2077	A	Gulf War: In battle	Gulf War: Active in army	Gulf	PTSD	long	-0.511895	0.456576	CAPS	DSM-IV; clinician
Polusny, M. A., Erbes, C. R., Arbisi, P. A., Thuras, P., Kehle, S. M., Rath, M. et al.	2009	M	2695	A	Prior deployment	No prior deployment	National Guard	Depression	Other	0.803657	0.316393	BDI-II	raw score	Camp Shelby
			2695	A	Prior deployment	No prior deployment	National Guard	PTSD	Other	0.879779	0.316587	PCL	raw score
Polusny, M. A., Erbes, C. R., Murdoch, M., Arbisi, P. A., Thuras, P., & Rath, M. B.	2011	M	2696	R	Deployed to Iraq, Combat experiences	Combat experiences	National Guard; OIF	PTSD	Short	0.783902	0.227102	PCL-M	34	Camp Shelby
Vinokur, A. D., Pierce, P. F., Lewandowski-Romps, L., Hobfoll, S. E., & Galea, S.	2011	S	2868	A	Deployments considered: Iraq, Afghanistan, Qatar, Kuwait, or Saudi Arabia, Time 1	Non-theater Deployment	Air Force; OIF; OEF	PTSD	Other	0.663474	0.116097	PCL-M	NR	Air Force Men and Women deployed during the period 2001-2004
			2868	A	Deployments considered: Iraq, Afghanistan, Qatar, Kuwait, or Saudi Arabia, Time 2	Non-theater Deployment	Air Force; OIF; OEF	PTSD	Other	0.512655	0.129871	PCL-M	NR
Kelley, M. L., Hock, E., Jarvis, M. S., Smith, K. M., Gaffney, M. A., & Bonney, J. F.	2002	S	3088	A	Deployment	Non-deploying Control	Navy; females	Depression	Short	0.0824574	0.307635	CES-D	raw score	Navy mothers, southeastern Virginia area
Booth-Kewley, S., Larson, G. E., Highfill-McRoy, R. M., Garland, C. F., & Gaskin, T. A.	2010	M	5578	R	Deployed to war-zone, medium combat intensity	Deployed to war-zone, low combat intensity	Marines	PTSD	Other	0.29267	0.268134	PCL-C	44	Camp Penldeton, Camp Schwab, Camp Hansen
			5578	R	Deployed to war-zone, high combat intensity	Deployed to war-zone, low combat intensity	Marines	PTSD	Other	0.708036	0.252005	PCL-C	44
			5578	R	Deployed to war-zone, very high combat intensity	Deployed to war-zone, low combat intensity	Marines	PTSD	Other	1.53039	0.241426	PCL-C	44
Gordon, J. G. A.	2002	S	6218	A	Deployed on UN peacekeeping missions	Non-deployed	Male; Peacekeeping	Alcohol	Other	0.250409	0.080143	Questionaire about consumption	raw score	Veterans Affairs Canada(VAC) 1999
			6218	A	Deployed on UN peacekeeping missions	Non-deployed	Male; Peacekeeping	Depression	Other	0.514562	0.0802487	CES-D	raw score
			6218	A	Deployed on UN peacekeeping missions	Non-deployed	Male; Peacekeeping	PTSD	Other	0.712896	0.0806567	PCL-M	raw score
Hoge, C. W., Auchterlonie, J. L., & Milliken, C. S.	2006	M	6405	R	Deployed to OIF	Other	OIF	PTSD	Short	1.70656	0.0291731	PC-PTSD	2 of 4	Post-Deployment Health Assessment (PDHA) May 1, 2003 - April 30, 2004
			6405	R	Deployed to OEF	Other	OEF	PTSD	Short	0.924259	0.0465106	PC-PTSD	2 of 4
Kline, A., Falca-Dodson, M., Sussner, B., Ciccone, D. S., Chandler, H., Callahan, L. et al.	2010	M	6634	A	Deployed to OEF or OIF	Deployed to OEF or OIF, No previous OEF or OIF deployments	OEF; OIF	Alcohol	Other	0.631272	0.18355	DSM-IV	NR	New Jersey National Guard
			6634	A	Deployed to OEF or OIF	Deployed to OEF or OIF, No previous OEF or OIF deployments	OEF; OIF	Alcohol	Other	0.828552	0.21299	DSM-IV	NR
			6634	A	Deployed to OEF or OIF	Deployed to OEF or OIF, No previous OEF or OIF deployments	OEF; OIF	Alcohol	Other	0.223144	0.130838	DSM-IV	NR
			6634	A	Deployed to OEF or OIF	Deployed to OEF or OIF, No previous OEF or OIF deployments	OEF; OIF	Depression	Other	1.12168	0.268726	PHQ-9	standard
			6634	A	Deployed to OEF or OIF	Deployed to OEF or OIF, No previous OEF or OIF deployments	OEF; OIF	Drug	Other	-0.0943107	0.164956	DSM-IV	NR
			6634	A	Deployed to OEF or OIF	Deployed to OEF or OIF, No previous OEF or OIF deployments	OEF; OIF	Drug	Other	1.21194	0.385966	Substance abuse treatment last 12 months	NR
			6634	A	Facing deployment to Iraq, Previously deployed to OIF/OEF	Facing deployment to Iraq, no previous deployments to OIF/OEF	National Guard; OIF; OEF	PTSD	Other	1.30563	0.179761	PCL	50
Lande, R. G., Marin, B. A., Chang, A. S., & Lande, G. R.	2008	S	6699	A	Deployed to OIF	Non-deployed	OIF	Alcohol	Short	0.173755	0.138837	Questionnaire based on NIIA guidelines	Binge drinking, four or more drinks in one sitting
McCaroll, James E., Robert J. Ursano and Carol S. Fullerton	1995	S	6908	R	Deployed to Operation Desert Storm, Handled Human Remains	Deployed to Operation Desert Storm, Did not handled human Remains	Gulf	CMD	medium	-0.606136	0.420008	SCL-90-R	Caseness based on Derogatis (1983)	Followup Study to #20051
			6908	R	Deployed to Operation Desert Storm, Handled Human Remains	Deployed to Operation Desert Storm, Did not handled human Remains	Gulf	PTSD	medium	0.965926	0.429043	Impact of Event Scale	High
Peterson, A. L., Wong, V., Haynes, M. F., Bush, A. C., & Schillerstrom, J. E.	2010	M	7174	R	Deployed to Iraq	Deployed to Qatar	OIF	Depression	Short	0.641854	0.156935	PHQ-2	1	PDHA June 1, 2005 - December 31, 2007
			7174	R	Deployed to Iraq	Deployed to Qatar	OIF	PTSD	Short	1.76815	0.416636	PC-PTSD	2
Pierce, P. F.	2005	M	7181	R	Deployed to Gulf war theater	Deployed elsewhere	Female; Gulf	Depression	Long	0.361297	0.17117	Questionaire	NR
Simms, L. J., Watson, D., & Doebbeling, B. N.	2002	M	7512	A	Deployed to Gulf war	Non-deployed	Gulf	Alcohol	Long	0.223198	0.054392	PRIME-MD	raw score	Iowa Persian Gulf Study Group
			7512	A	Deployed to Gulf war	Non-deployed	Gulf	Depression	Long	0.529055	0.0546777	PRIME-MD	raw score
Stuart, J. A. & Bliese, P. D.	1998	M	7636	A	Deployed to Gulf war	Non-deployed or Deployed to Germany	Reservists; Gulf	Depression	Long	0.624106	0.123489	BDI	raw score (transformed)
			7636	A	Deployed to Gulf war	Non-deployed or Deployed to Germany	Reservists; Gulf	CMD	Long	0.624106	0.123489	BSI	raw score (transformed)
Sutker, P. B., Uddo, M., Brailey, K., Vasterling, J. J., and Errera, P.	1994	M	7648	R	Deployed to ODS, war zone exposure	Non-deployed, activated stateside	Reservists; Gulf	Depression	Medium	1.89016	1.50085	SCID	DSM-III-R; clinician
			7648	R	Deployed to ODS, war zone exposure	Non-deployed, activated stateside	Reservists; Gulf	Alcohol	Medium	1.74297	1.50949	SCID	DSM-III-R; clinician
			7648	R	Deployed to ODS, war zone exposure	Non-deployed, activated stateside	Reservists; Gulf	Drug	Medium	1.49165	1.52571	SCID	DSM-III-R; clinician
			7648	R	Deployed to ODS, war zone exposure	Non-deployed, activated stateside	Reservists; Gulf	PTSD	Medium	3.63553	1.46592	SCID	DSM-III-R; clinician
Sutker, P. B., Uddo, M., Brailey, K., & Allain, J.	1993	S	7649	A	Deployed to Gulf war, High ODS War-zone stress	Non-deployed	National Guard and Reservists; Gulf	Depression	medium	0.670554	0.267409	BDI	raw score
			7649	A	Deployed to Gulf war, Low ODS War-zone stress	Non-deployed	National Guard and Reservists; Gulf	Depression	medium	-0.401856	0.268055	BDI	raw score
			7649	R	Deployed to Gulf war, High ODS War-zone stress	Deployed to Gulf war, Low ODS War-zone stress	National Guard and Reservists; Gulf	Depression	medium	1.07223	0.231078	PCL-M	raw score
			7649	R	Deployed to Gulf war, High ODS War-zone stress	Deployed to Gulf war, Low ODS War-zone stress	Gulf	PTSD	medium	1.47212	0.236147	BDI	raw score
Unwin, C., Blatchley, N., Coker, W., Ferry, S., Hotopf, M., Hull, L. et al.	1999	M	7737	A	Deployed to Gulf war	Non-deployed era	Male; Gulf	PTSD	Long	1.335	0.142759	Adapted Mississippi scale	1 of 4: intrusive thoughts, avoidance, arousal and irritability + at least 2: sleep, fatigue, alcohol intolerance, forgetfulness, poor concentration, loss of sexual interest, and decrease in appetite	British Gulf War Study
Wells, T. S., LeardMann, C. A., Fortuna, S. O., Smith, B., Smith, T. C., Ryan, M. A. K. et al.	2010	M	7845	A	Deployed to OIF/OEF without combat exposure	Non-deployed	Male; OIF; OEF	Depression	Medium	-0.415515	0.114426	PHQ-9	2 criteria: (1) endorsed having a depressed mood or anhedonia and (2) responded ‘‘more than half the days’’ or ‘‘nearly every day’’ to at least 5 of the 9 items, where suicidal ideation was counted ifpresent at all.	Millenium Cohort Study
			7845	A	Deployed to OIF/OEF with combat exposure	Non-deployed	Male; OIF; OEF	Depression	Medium	0.277632	0.0789706	PHQ-9	2 criteria: (1) endorsed having a depressed mood or anhedonia and (2) responded ‘‘more than half the days’’ or ‘‘nearly every day’’ to at least 5 of the 9 items, where suicidal ideation was counted ifpresent at all.
			7845	A	Deployed to OIF/OEF without combat exposure	Non-deployed	Female; OIF; OEF	Depression	Medium	-0.430783	0.16288	PHQ-9	2 criteria: (1) endorsed having a depressed mood or anhedonia and (2) responded ‘‘more than half the days’’ or ‘‘nearly every day’’ to at least 5 of the 9 items, where suicidal ideation was counted ifpresent at all.
			7845	A	Deployed to OIF/OEF with combat exposure	Non-deployed	Female; OIF; OEF	Depression	Medium	0.756122	0.113248	PHQ-9	2 criteria: (1) endorsed having a depressed mood or anhedonia and (2) responded ‘‘more than half the days’’ or ‘‘nearly every day’’ to at least 5 of the 9 items, where suicidal ideation was counted ifpresent at all.
Wolfe, J., Proctor, S. P., Erickson, D. J., Heeren, T., Friedman, M. J., Huang, M. T. et al.	1999	M	9302	R	Deployed to Gulf war Ft. Devens	Deployed to Germany	Gulf	Depression	Long	1.9712	1.45781	SCID	clinician	Fort Devens
			9302	R	Deployed to Gulf war New Orleans	Deployed to Germany	Gulf	Depression	Long	1.69135	1.53957	CAPS	clinician
			9302	R	Deployed to Gulf war New Orleans	Deployed to Germany	Gulf	PTSD	Long	2.25291	1.49542	SCID	clinician
			9302	R	Deployed to Gulf war Ft. Devens	Deployed to Germany	Gulf	PTSD	Long	1.95561	1.4583	CAPS	clinician
Black, D. W., Carney, C. P., Peloso, P. M., Woolson, R. F., Schwartz, D. A., Voelker, M. D. et al.	2004	M	10365	A	Deployed to Gulf war	Not deployed to Gulf war	Gulf	PTSD	Long	0.955511	0.441132	PCL	50	Iowa Persian Gulf Study Group
			10365	A	Deployed to Gulf war	Not deployed to Gulf war	National Guard and Reserve; Gulf	PTSD	Long	0.641854	0.319582	PCL	50
Dedert, E. A., Green, K. T., Calhoun, P. S., Yoash-Gantz, R., Taber, K. H., Mumford, M. M. et al.	2009	S	10612	R	Served since 9/11	Combat Exposure Scale, 7 item, sum score		Depression	Other	0.0487902	0.0170946	SCID	DSM-IV; clinician
			10612	R	Served since 9/11	Combat Exposure Scale, 7 item, sum score		PTSD	Other	0.0953102	0.0161657	SCID	DSM-IV; clinician
			10612	R	Served since 9/11	Combat Exposure Scale, 7 item, sum score		Substance	Other	0.00995033	0.0125691	SCID	DSM-IV; clinician
Foster, E. M.	2011	M	10760	A	One deployment	No deployments	Male; National Guard and Reserve	Alcohol	Other	0.15	0.06	Questions about consumption	Binge drinking, five or more drinks in one sitting	HRBGR
			10760	A	One deployment	No deployments	Female; National Guard and Reserve	Alcohol	Other	0.28	0.14	Questions about consumption	Questions about consumption
			10760	A	One deployment	No deployments	Male; National Guard and Reserve	Depression	Other	0.05	0.09	CES-D, and 2 items from the Diagnostic Interview Schedule	NR
			10760	A	One deployment	No deployments	Female; National Guard and Reserve	Depression	Other	-0.06	0.15	CES-D, and 2 items from the Diagnostic Interview Schedule	NR
			10760	A	One deployment	No deployments	Male; National Guard and Reserve	Drug	Other	0.2	0.19	Questions about consumption	use
			10760	A	One deployment	No deployments	Female; National Guard and Reserve	Drug	Other	0.02	0.29	Questions about consumption	use
			10760	A	One deployment	No deployments	Male; National Guard and Reserve	PTSD	Other	0.44	0.15	PCL-C	50
			10760	A	One deployment	No deployments	Female; National Guard and Reserve	PTSD	Other	0.29	0.24	PCL-C	50
Holmes, D. T., Tariot, P. N., & Cox, C.	1998	S	10974	A	Deployed to Gulf war	Non-deployed	Air National Guard; Gulf	CMD	Medium	0.200021	0.443756	SCL-90-R	95th percentile
			10974	A	Deployed to Gulf war	Non-deployed	Air National Guard; Gulf	PTSD	Medium	1.4472	0.626609	Mississippi scale	89
Killgore, W. D. S., Stetz, M. C., Castro, C. A., & Hoge, C. W.	2006	S	11136	A	Participated in combatoperations	Noncombat	Airborne	Depression	Other	-0.420315	0.287716	PHQ-9	5
			11136	A	Participated in combatoperations	Noncombat	Airborne	PTSD	Other	-0.02	0.38	PCL	50
Proctor, S. P., Heaton, K. J., Dos Santos, K. D., Rosenman, E. S., & Heeren, T.	2009	S	11588	A	Deployed to Bosnia	Peacekeeping	Peacekeeping; Bosnia	Depression	Short	-0.936881	0.340504	POMS Depression	raw score
Toomey, R., Kang, H. K., Karlinsky, J., Baker, D. G., Vasterling, J. J., Alpern, R. et al.	2007	M	11941	A	Deployed to Gulf war	Non-deployed	Gulf	Alcohol	Short	0.0487902	0.368228	CIDI	DSM-IV; clinician	National Health of Gulf War Era Veterans and Their Families
			11941	A	Deployed to Gulf war	Non-deployed	Gulf	Depression	Short	0.593327	0.288383	CIDI	DSM-IV; clinician
			11941	A	Deployed to Gulf war	Non-deployed	Gulf	PTSD	Long	1.34547	0.292555	CAPS (Clinician Adminstered PTSD Scale)	DSM-IV; clinician
			11941	A	Deployed to Gulf war	Non-deployed	Gulf	PTSD	Short	1.7544	0.403462	PCL	50
			11941	A	Deployed to Gulf war	Non-deployed	Gulf	Substance	Short	0.223144	0.27674	CIDI	DSM-IV; clinician
Voelker, M. D., Saag, K. G., Schwartz, D. A., Chrischilles, E., Clarke, W. R., Woolson, R. F. et al.	2004	M	12004	A	Deployed to Gulf war	Not deployed to Gulf war	Gulf	CMD	Long	0.400579	0.0598497	MCS	raw score	Iowa Persian Gulf Study Group
Harvey SB;Hatch SL;Jones M;Hull L;Jones N;Greenberg N;Dandeker C;Fear NT;Wessely S;	2012	M	12429	A	Deployed to Iraq	Non-deployed	Reservists; OIF	Alcohol	Long	0.329304	0.238972	AUDIT	16	British Iraq War Study
			12429	A	Deployed to Iraq	Non-deployed	Reservists; OIF	CMD	Long	0.139762	0.172114	GHQ-12	4
			12429	A	Deployed to Iraq	Non-deployed	Reservists; OIF	PTSD	Long	0.883768	0.430385	PCL-C	50
Riddle JR;Smith TC;Smith B;Corbeil TE;Engel CC;Wells TS;Hoge CW;Adkins J;Zamorski M;Blazer D;	2007	S	14343	A	Previously deployed to Southwest Asia, Bosnia, Kosovo	Not previously deployed	Peacekeeping	Alcohol	Other	0	0.0243138	PHQ-9	standard	Millenium Cohort Study
Riviere LA;Kendall-Robbins A;McGurk D;Castro CA;Hoge CW;	2011	S	16078	R	Deployed to Iraq	Combat exposure	National Guard; OIF	Depression	Short	0.0582689	0.0192621	PHQ-9	5
			16078	R	Deployed to Iraq	Combat exposure	National Guard; OIF	PTSD	Short	0.122218	0.0135484	PCL	50 and endorsement of symptoms
Shen YC;Arkes J;Pilgrim J;	2009	M	16253	R	Deployed to Iraq	Deployed to ship	Navy; OIF	PTSD	Short	0.990645	0.0328362	PC-PTSD	2 of 4
			16253	R	Deployed to Afghanistan	Deployed to ship	Navy; OEF	PTSD	Short	0.355238	0.124253	PC-PTSD	2 of 4
Luxton DD;Greenburg D;Ryan J;Niven A;Wheeler G;Mysliwiec V;	2011	S	17949	R	Deployed OIF	Personally killed during combat operations	OIF	Alcohol	Short	0.182322	0.103435	Questionaire	consumption of >5 beverages on a typical setting or drinking more than intended on any occasion
			17949	R	Deployed OIF	Saw dead bodies during combat operations	OIF	Alcohol	Short	0	0.123854	Questionaire	consumption of >5 beverages on a typical setting or drinking more than intended on any occasion
			17949	R	Deployed OIF	Personally witnessed someone die during combat operations	OIF	Alcohol	Short	0.336472	0.125632	Questionaire	consumption of >5 beverages on a typical setting or drinking more than intended on any occasion
			17949	R	Deployed OIF	Personally wounded or injured during combat operations	OIF	Alcohol	Short	-0.223144	0.115302	Questionaire	consumption of >5 beverages on a typical setting or drinking more than intended on any occasion
			17949	R	Deployed OIF	Personally killed during combat operations	OIF	Depression	Short	0.262364	0.269401	PHQ-9	11
			17949	R	Deployed OIF	Saw dead bodies during combat operations	OIF	Depression	Short	0	0.326769	PHQ-9	11
			17949	R	Deployed OIF	Personally witnessed someone die during combat operations	OIF	Depression	Short	0	0.340561	PHQ-9	11
			17949	R	Deployed OIF	Personally wounded or injured during combat operations	OIF	Depression	Short	-0.105361	0.296722	PHQ-9	11
			17949	R	Deployed OIF	Personally killed during combat operations	OIF	PTSD	Short	0.405465	0.130313	PC-PTSD	2 or 3
			17949	R	Deployed OIF	Saw dead bodies during combat operations	OIF	PTSD	Short	0.641854	0.157918	PC-PTSD	2 or 3
			17949	R	Deployed OIF	Personally witnessed someone die during combat operations	OIF	PTSD	Short	0.641854	0.233748	PC-PTSD	2 or 3
			17949	R	Deployed OIF	Personally wounded or injured during combat operations	OIF	PTSD	Short	0.741937	0.142759	PC-PTSD	2 or 3
Skopp NA;Reger MA;Reger GM;Mishkind MC;Raskind M;Gahm GA;	2011	M	18017	R	Deployed to Iraq	Postdeployment Combat Exposure, total score 0 - 4	OIF	PTSD	Short	0.576613	0.082922	PC-PTSD	2
Coughlin SS;Kang HK;Mahan CM;	2011	M	18051	A	Deployed to Gulf war	Non-deployed	Gulf	Depression	long	0.955511	0.0790449	PHQ-9	NR	National Health of Gulf War Era Veterans and Their Families
			18051	A	Deployed to Gulf war	Non-deployed	Gulf	PTSD	Long	1.22378	0.0865955	PCL-C	50
			18744	A	Deployed without combat	Non-deployed	Army	PTSD	Other	-0.139262	0.156072	PCL-C	50 + DSM-IV criteria
			18744	A	Deployed with combat	Non-deployed	Army	PTSD	Other	1.27815	0.0772925	PCL-C	50 + DSM-IV criteria
			18744	A	Deployed without combat	Non-deployed	Air Force	PTSD	Other	-0.579818	0.238084	PCL-C	50 + DSM-IV criteria
			18744	A	Deployed with combat	Non-deployed	Air Force	PTSD	Other	1.21788	0.198183	PCL-C	50 + DSM-IV criteria
Smith TC;Ryan MA;Wingard DL;Slymen DJ;Sallis JF;Kritz-Silverstein D;Millennium Cohort Study Team;	2008	M	18744	A	Deployed without combat	Non-deployed	Navy and Coast Guard	PTSD	Other	-0.510826	0.272863	PCL-C	50 + DSM-IV criteria	Millenium Cohort Study
			18744	A	Deployed with combat	Non-deployed	Navy and Coast Guard	PTSD	Other	0.908259	0.262412	PCL-C	50 + DSM-IV criteria
			18744	A	Deployed without combat	Non-deployed	Marine	PTSD	Other	0.350657	0.463708	PCL-C	50 + DSM-IV criteria
			18744	A	Deployed with combat	Non-deployed	Marine	PTSD	Other	1.02245	0.307304	PCL-C	50 + DSM-IV criteria
Sutker PB;Davis JM;Uddo M;Ditta SR;	1995	S	19950	A	Deployed to ODS	Stateside (non-deployed)	National Guard and Reservists; Gulf	Depression	Other	0.449399	0.121672	BDI	raw score
McCarroll JE;Ursano RJ;Fullerton CS;	1993	S	20051	R	Deployed to Operation Desert Storm, Handled Human Remains	Deployed to Operation Desert Storm, Did not handled human Remains	Gulf	CMD	short	0.351295	0.281911	SCL-90-R	Caseness based on Derogatis (1983)	6908 is follow up
			20051	R	Deployed to Operation Desert Storm, Handled Human Remains	Deployed to Operation Desert Storm, Did not handled human Remains	Gulf	PTSD	short	1.2032	0.29663	Impact of Event Scale	High
Booth-Kewley S;Schmied EA;Highfill-McRoy RM;Larson GE;Garland CF;Ziajko LA;	2013	M	20401	R	Deployed to OIF or OEF, Medium Combat exposure	Deployed to OIF or OEF, Low Combat exposure	Marines; OIF; OEF	CMD	Long	0.494696	0.202189	CHAMPS(electronic database via TRICARE)	ICD-9-CM diagnosis; clinician
			20401	R	Deployed to OIF or OEF, High Combat exposure	Deployed to OIF or OEF, Low Combat exposure	Marines; OIF; OEF	CMD	Long	0.198851	0.218444	CHAMPS(electronic database via TRICARE)	ICD-9-CM diagnosis; clinician
			20401	R	Deployed to OIF or OEF, Medium Combat exposure	Deployed to OIF or OEF, Low Combat exposure	Marines; OIF; OEF	PTSD	Long	0.542324	0.407907	CHAMPS(electronic database via TRICARE)	ICD-9-CM diagnosis; clinician
			20401	R	Deployed to OIF or OEF, High Combat exposure	Deployed to OIF or OEF, Low Combat exposure	Marines; OIF; OEF	PTSD	Long	0.916291	0.383212	CHAMPS(electronic database via TRICARE)	ICD-9-CM diagnosis; clinician
Vanderploeg RD;Belanger HG;Horner RD;Spehar AM;Powell-Cope G;Luther SL;Scott SG;	2012	S	20528	R	Deployed, With Low Combat exposure	Deployed, without combat exposure		Alcohol	Long	0.364643	0.181825	AUDIT	NR
			20528	R	Deployed, With Medium Combat exposure	Deployed, without combat exposure		Alcohol	Long	0.398776	0.182883	AUDIT	NR
			20528	R	Deployed, With High Combat exposure	Deployed, without combat exposure		Alcohol	Long	0.470004	0.185854	AUDIT	NR
			20528	R	Deployed, With Low Combat exposure	Deployed, without combat exposure		Depression	Long	0	0.684873	PHQ-9	DSM-IV + impairment
			20528	R	Deployed, With Medium Combat exposure	Deployed, without combat exposure		Depression	Long	-0.494296	0.717707	PHQ-9	DSM-IV + impairment
			20528	R	Deployed, With High Combat exposure	Deployed, without combat exposure		Depression	Long	0.636577	0.623048	PHQ-9	DSM-IV + impairment
			20528	R	Deployed, With Low Combat exposure	Deployed, without combat exposure		PTSD	Long	0.0676586	0.652354	PCL-C	50 + DSM-IV criteria
			20528	R	Deployed, With Medium Combat exposure	Deployed, without combat exposure		PTSD	Long	0.737164	0.594362	PCL-C	50 + DSM-IV criteria
			20528	R	Deployed, With High Combat exposure	Deployed, without combat exposure		PTSD	Long	1.57485	0.564384	PCL-C	50 + DSM-IV criteria
Jones M;Rona RJ;Hooper R;Wesseley S;	2006	S	22696	A	Deployed to 1 country	Non-deployed		Alcohol	Other	0.34359	0.212596	Questionaire: 40/30 units per week for men/women or that sombody expressed concern with serviceman's drinking in past year	40 units males, 30 for females per week
			22696	A	Deployed to >1 country	Non-deployed		Alcohol	Other	0.845868	0.215432	Questionaire: 40/30 units per week for men/women or that sombody expressed concern with serviceman's drinking in past year	40 units males, 30 for females per week
			22696	A	Deployed to 1 country	Non-deployed		CMD	Other	0.198851	0.16055	GHQ-12	3/4
			22696	A	Deployed to >1 country	Non-deployed		CMD	Other	-0.0833816	0.202257	GHQ-12	3/4
			22696	A	Deployed to 1 country	Non-deployed		PTSD	Other	-0.105361	0.400416	PCL	50
			22696	A	Deployed to >1 country	Non-deployed		PTSD	Other	-0.105361	0.436102	PCL	50
Gray GC;Reed RJ;Kaiser KS;Smith TC;Gastanaga VM;	2002	M	22996	A	Deployed to Gulf war	Non-deployed	Gulf	Depression	Long	0.57098	0.121477	Questionaire, self-reported physician-diagnosed	NR	Gulf War Seabees
			22996	A	Deployed to Gulf war	Non-deployed	Gulf	PTSD	Long	1.4422	0.250704	Questionaire, self-reported physician-diagnosed	NR
			22996	R	Deployed to Gulf war	Deployed elsewhere	Gulf	PTSD	Long	1.45161	0.216539	Questionaire, self-reported physician-diagnosed	NR
			22996	R	Deployed to Gulf war	Deployed elsewhere	Gulf	Depression	Long	0.74	0.1	Questionaire, self-reported physician-diagnosed	NR
Breen-Lopez CJ;	2014	M	24518	R	Deployed since September 11, 2001	Combat exposure, CES		PTSD	Short	0.10436	0.00636562	SCID	DSM-III-TR; clinician	Mid-Atlantic Mental Illness Research, Education, and Clinical Center (VISN 6 MIRECC) data
Cerdá, M; C. Richards; G. H. Cohen, J. R. Calabrese; I. Liberzon; M. Tamburrino; S. Galea; K. C. Koenen.	2014	M	24526	R	Deployed to Afghanistan and Iraq, Medium (1-2 events)	Deployed to Afghanistan and Iraq, Medium, Low (0 events)	National Guards; OIF; OEF	Alcohol	Other	0.239017	0.21261	Mini International Neuropsychiatric Interview	NR	Use the single exposure adjusted model for "Combat" from Table 1, column 2
			24526	R	Deployed to Afghanistan and Iraq, Medium (3 or more events)	Deployed to Afghanistan and Iraq, Medium, Low (0 events)	National Guards; OIF; OEF	Alcohol	Other	0.444686	0.192989	Mini International Neuropsychiatric Interview	NR
Chapman PL;Elnitsky C;Thurman RM;Pitts B;Figley C;Unwin B;	2014	S	24529	A	Deployed to combat	Never deployed	Medics	Depression	Medium	0.956	0.443	PHQ-9	10
			24529	A	Deployed to combat	Never deployed	Medics	PTSD	Medium	0.548121	0.432997	PCL	50 + symptoms
Jones N;Thandi G;Fear NT;Wessely S;Greenberg N;	2014	M	25705	R	Deployed, Exploding IED occasions	Deployed, No exploding IED exposure		CMD	Short	0	0.126358	GHQ-12	4
			25705	R	Deployed, Exploding IED occasions	Deployed, No exploding IED exposure		PTSD	Short	0.604316	0.235956	PCL-C	44
Macera CA;Aralis HJ;Highfill-McRoy R;Rauh MJ;	2014	S	26276	R	Deployment to OIF/OEF, Navy and Marines, males	Encounter dead bodies, see people killed	OIF; OEF; Navy; Marines; Males	PTSD	Short	1.32442	0.0541927	PC-PTSD	3
			26276	R	Deployment to OIF/OEF, Navy and Marines, males	Engaged in direct combat	OIF; OEF; Navy; Marines; Males	PTSD	Short	1.89762	0.0534198	PC-PTSD	3
			26276	R	Deployment to OIF/OEF, Navy and Marines, females	Encounter dead bodies, see people killed	OIF; OEF; Navy; Marines; Females	PTSD	Short	1.19392	0.215641	PC-PTSD	3
			26276	R	Deployment to OIF/OEF, Navy and Marines, females	Engaged in direct combat	OIF; OEF; Navy; Marines; Females	PTSD	Short	1.66203	0.22027	PC-PTSD	3
Skotnicka J;	2013	S	26958	A	Deployed to Iraq	Stationed in Poland	OIF	Depression	Medium	0.548673	0.429143	BDI	raw score
Perconte ST;Wilson AT;Pontius EB;Dietrick AL;Spiro KJ;	1993	S	27292	A	Combat deployed	Non-deployed	Reservists; Gulf	CMD	Other	0.55438	0.167644	SCL-90-R	raw score
			27292	A	Combat deployed	Non-deployed	Reservists; Gulf	Depression	Other	0.50792	0.167513	BDI	raw score
			27292	A	Combat deployed	Non-deployed	Reservists; Gulf	PTSD	Other	1.08344	0.169917	Mississippi scale	raw score
Sundin J;Herrell RK;Hoge CW;Fear NT;Adler AB;Greenberg N;Riviere LA;Thomas JL;Wessely S;Bliese PD;	2014	M	27441	R	Deployed, High combat exposure	Deployed, Low combat exposure		Alcohol	Short	0.757344	0.165182	AUDIT	10	UK and US Iraq deploy data. UK data The British Iraq War Study data
			27441	R	Deployed, High combat exposure	Deployed, Low combat exposure		PTSD	Short	1.85243	0.225364	PCL	50
Trautmann, S., Schönfeld, S., Behrendt, S., Höfler, M., Zimmermann, P., & Wittchen, H. U.	2014	M	27447	A	2009/10 ISAF mission in Afghanistan	Never deployed	OEF	Alcohol	medium	0.641854	0.322146	CIDI	DSM-IV; clinician
			27447	A	2009/10 ISAF mission in Afghanistan	Never deployed	OEF	Drug	medium	-0.510826	0.587394	CIDI	DSM-IV; clinician
Street AE;Gradus JL;Giasson HL;Vogt D;Resick PA;	2013	M	27483	R	Deployed to OIF/OEF, 1 point change in CES, males	Combat Experiences Scale (15 items)	OIF; OEF	PTSD	Other	0.0582689	0.00241805	PCL-M	50
			27483	R	Deployed to OIF/OEF, 1 point change in CES, females	Combat Experiences Scale (15 items)	OIF; OEF	PTSD	Other	0.0582689	0.00725458	PCL-M	50
Tackett DP;	2011	S	27584	A	Deployment to OIF and OEF	DRRI Combat Exposure Scale, sum score	National Guards; OIF; OEF	PTSD	Medium	1.44401	0.261934	PCL-M	raw score
Farmer, Vaughan, Garnet & Weinick	2014	S	ADA615730	A	Deployed once or more	Never deployed	Marines	Alcohol	Other	0.0981879	0.0915877	AUDIT-C	8	Marines preparing for deployment in 2010 or 2011 and asked for prior deployments since 2001
			ADA615730	A	Deployed once or more	Never deployed	Marines	Depression	Other	0.0562212	0.120969	PHQ-2	NR
			ADA615730	A	Deployed once or more	Never deployed	Marines	PTSD	Other	0.263178	0.0666477	PCL-C	raw score
Gehrman, Seelig, Jacobson, Boyko, Hooper, Gackstetter, Ulmer & Smith	2013	M	ADA620296	R	Deployed, Group 1	Combat related trauma (5 items)		Depression	Other	1.35067	0.289411	PHQ-9	standard	Millenium Cohort Study
			ADA620296	R	Deployed, Group 1	Combat related trauma (5 items)		PTSD	Other	1.0438	0.169208	PHQ-9	standard
			ADA620296	R	Deployed, Group 2	Combat related trauma (5 items)		PTSD	Other	1.35584	0.174035	PCL-C	new onset, Case: criteria when ≥ 3 avoidance symptoms, 2 hyperarousal symptoms, and 1 intrusion symptom were endorsed at “moderate” or higher levels
			ADA620296	R	Deployed, Group 2	Combat related trauma (5 items)		PTSD	Other	1.10194	0.253329	PCL-C	new onset, Case: criteria when ≥ 3 avoidance symptoms, 2 hyperarousal symptoms, and 1 intrusion symptom were endorsed at “moderate” or higher levels
Adams, Nikitin, Wooten, Williams & Larson	2016	M	29290337	R	Deployed with 1 exposure	Deployed with no exposure	Active duty	PTSD	Short	1.47476	0.067295	Primary Care-PTSD	Acknowledgment of three or four items
Adams, Nikitin, Wooten, Williams & Larson	2016	M	29290337	R	Deployed with 1 exposure	Deployed with no exposure	National Guard/Reserves	PTSD	Short	1.4327	0.0991462	Primary Care-PTSD	Acknowledgment of three or four items
Adams, Nikitin, Wooten, Williams & Larson	2016	M	29290337	R	Deployed with 1 exposure	Deployed with no exposure	Active duty	Depression	Short	0.65752	0.047044	PHQ-2	score was 3 from a score of 0–6.
Adams, Nikitin, Wooten, Williams & Larson	2016	M	29290337	R	Deployed with 1 exposure	Deployed with no exposure	National Guard/Reserves	Depression	Short	0.741937	0.070215	PHQ-2	score was 3 from a score of 0–6.
Adams, Nikitin, Wooten, Williams & Larson	2016	M	29290337	R	Deployed with 1 exposure	Deployed with no exposure	Active duty	Alcohol	Short	0.24686	0.0329278	AUDIT-C	a score of 3 out of a possible 12
Adams, Nikitin, Wooten, Williams & Larson	2016	M	29290337	R	Deployed with 1 exposure	Deployed with no exposure	National Guard/Reserves	Alcohol	Short	0.277632	0.0486276	AUDIT-C	a score of 3 out of a possible 12
